# Supplementary material for: Development of the PARMS Marker of the Dominant Genic Male Sterility (DGMS) Line and Its Utilization in Rapeseed (Brassica napus L.) Breeding
Source: Plants (Basel). 2022 Feb 3;11(3):421. doi: 10.3390/plants11030421 (PMC8840721; doi:10.3390/plants11030421)
Supplement: Supplementary file 1 [file plants-11-00421-s001.zip]

Archive with 2 entries (2 files):
- Additional file 2.xlsx
- Additional file 1.txt
