# Supplementary material for: Development of the PARMS Marker of the Dominant Genic Male Sterility (DGMS) Line and Its Utilization in Rapeseed (Brassica napus L.) Breeding
Source: Plants (Basel). 2022 Feb 3;11(3):421. doi: 10.3390/plants11030421 (PMC8840721; doi:10.3390/plants11030421)
Supplement: Supplementary file 1 [file plants-11-00421-s001.zip › Additional file 2.xlsx]

## Sheet: Sheet1
Additional file 2 Classification data of PARMS primer sets for genotyping according to the fluorescent signals
Sample No.	MS5-1F	MS5-2F	Genotype	Phenotype
6449-1	HEX	HEX	MS5a/MS5a	fertile
6449-2	HEX	HEX	MS5a/MS5a	fertile
6449-3	HEX	HEX	MS5a/MS5a	fertile
6449-4	HEX	HEX	MS5a/MS5a	fertile
6449-5	HEX	HEX	MS5a/MS5a	fertile
Zhongshuang11-1	FAM	FAM	MS5c/MS5c	fertile
Zhongshuang11-2	FAM	FAM	MS5c/MS5c	fertile
Zhongshuang11-3	FAM	FAM	MS5c/MS5c	fertile
Zhongshuang11-4	FAM	FAM	MS5c/MS5c	fertile
Zhongshuang11-5	FAM	FAM	MS5c/MS5c	fertile
21Q172-3	HEX	FAM	MS5e/MS5e	sterile
21Q172-4	HEX	FAM	MS5e/MS5e	sterile
21Q172-7	HEX	FAM	MS5e/MS5e	sterile
21Q172-9	HEX	FAM	MS5e/MS5e	sterile
21Q172-10	HEX	FAM	MS5e/MS5e	sterile
21Q191-1	HEX/FAM	HEX/FAM	MS5a/MS5c	fertile
21Q191-2	HEX/FAM	HEX/FAM	MS5a/MS5c	fertile
21Q191-5	HEX/FAM	HEX/FAM	MS5a/MS5c	fertile
21Q191-6	HEX/FAM	HEX/FAM	MS5a/MS5c	fertile
21Q191-9	HEX/FAM	HEX/FAM	MS5a/MS5c	fertile
21Q195-2	HEX	HEX/FAM	MS5a/MS5e	fertile
21Q195-3	HEX	HEX/FAM	MS5a/MS5e	fertile
21Q195-4	HEX	HEX/FAM	MS5a/MS5e	fertile
21Q195-5	HEX	HEX/FAM	MS5a/MS5e	fertile
21Q195-6	HEX	HEX/FAM	MS5a/MS5e	fertile
21Q200-1	HEX/FAM	FAM	MS5c/MS5e	sterile
21Q200-3	HEX/FAM	FAM	MS5c/MS5e	sterile
21Q200-4	HEX/FAM	FAM	MS5c/MS5e	sterile
21Q200-7	HEX/FAM	FAM	MS5c/MS5e	sterile
21Q200-10	HEX/FAM	FAM	MS5c/MS5e	sterile
